# Supplementary material for: The Kelch Repeat Protein VdKeR1 Is Essential for Development, Ergosterol Metabolism, and Virulence in Verticillium dahliae
Source: J Fungi (Basel). 2024 Sep 9;10(9):643. doi: 10.3390/jof10090643 (PMC11433423; doi:10.3390/jof10090643)
Supplement: Supplementary file 1 [file jof-10-00643-s001.zip]

Archive with 3 entries (3 files):
- Figure S1. Construction and Validation of VdKeR1 Knockout Mutants and Complementary Strains .pdf
- Table S1 Sequence and purpose of primers used in this study.xls
- Tables S2-S7 mean values±SD.pdf
