# Supplementary material for: The Kelch Repeat Protein VdKeR1 Is Essential for Development, Ergosterol Metabolism, and Virulence in Verticillium dahliae
Source: J Fungi (Basel). 2024 Sep 9;10(9):643. doi: 10.3390/jof10090643 (PMC11433423; doi:10.3390/jof10090643)
Supplement: Supplementary file 1 [file jof-10-00643-s001.zip › Table S1 Sequence and purpose of primers used in this study.xls]

## Sheet: Sheet1
Table S1 Sequence and purpose of primers used in this study
Primer name	5’-3’ direction (restriction sites are underlined)	Purpose
VdKeR1-Up-F	GTCACCAGCCCCTGGGTTGAATTC	Upstream amplication to generate VdKeR1 deletion vector
	TGGAGGAAGAGACTGCTGGT(EcoRI)
VdKeR1-Up-R	AATGCTCCTTCAATATCAGAATTC
	AGTTTTTCGTCGTAGGATGG(EcoRI)
VdKeR1-Down-F	CTCGGTACCCGGGGATCCTCTAGA	Downstream amplication to generate VdKeR1 deletion vector
	CAATTATGGATGCCAGTGGT (XbaI)
VdKeR1-Down-R	GCATGCCTGCAGGTCGACTCTAGA
	GCAGGTTTCTCTTTTGGGTG (XbaI)
Hyg-F	TGGCGACCTCGTATTGG	Genetic identification of the VdKeR1 deletion mutants
Hyg-R	CGTTATGTTTATCGGCACTTT
VdKeR1-IN-F	CTGTCCTCCCACTCCATCA
VdKeR1-IN-R	ACCAAAGCCGTCGTAATCA
VdKeR1-OUT-F	TTGGGTCGTGAGGCAACCCC
VdKeR1-OUT-R	TATGTTGCTGGGCCAAGAAA
EC_VdKeR1-F	AGCCCCTGGGTTGAATTC	Amplication of geneVdKeR1with flanking sequence to generate VdKeR1complemented vector
	AGGGAGCGTCTGATTTCGG(EcoRI)
EC_VdKeR1-R	CTGCAGGTCGACTCTAGA (XbaI)
	CGGTTGGTATGTGCTGTGTTG
G418-F	GACTGGGCACAACAGACAA	Genetic identification of the VdKeR1
G418-R	ACCGTAAAGCACGAGGAAG	complementation transformants
pYF11-VdKeR1-F	TTTCGTAGGAACCCAATCTTCAAA	To construct the localization vector of VdKeR1 fusioned with GFP protein
	ATGGAATCCTTCGCAACCCT
pYF11-VdKeR1-R	CACCACCCCGGTGAACAGCTCCTCGCCCTTGCTCAC
	CTCGCCCAAACGCAAAATCC
qVdCMR1-F	TCAGGACCACCGTGGAACC	Detect the expression of melanin-associated genes
qVdCMR1-R	GGAAGAATCCCAGTCTACCGTATCG
qVdLac1-F	CGCCGTACTCCGATACAAAG
qVdLac1-R	GTTTCCGCCAGCATTACC
qVDAG_00183-F	TATGTCCCTGGCGGCTTTAA
qVDAG_00183-R	TGATCCACTCGCAGTCTTCA
qVdPKS1-F	CTCGTCCTGATCCGTATCCCA
qVdPKS1-R	TGTGAATTGAGGCAGGCATG
qsqe-F	CTTCGGCCAGCTCACCATTA	Detect the expression of sqe gene
qsqe-R	CTCGAGGGCGTAGAACTTGG
VdEF-1α-F	TGAGTTCGAGGCTGGTATCT	V.dahliae EF-1α gene used for fungal biomass detection
VdEF-1α-R	CACTTGGTGGTGTCCATCTT
18S-F	CGGCTACCACATCCAAGGAA	Cotton and acer truncatum 18S gene used for fungal biomass detection
18S-R	TGTCACTACCTCCCCGTGTCA
